# Supplementary material for: Phylogenetic Reconstructions Based on Mitogenomes Reveal the Paraphyly of the Subfamily Isotominae of Isotomidae (Collembola: Entomobryomorpha)
Source: Genes (Basel). 2026 Jan 30;17(2):166. doi: 10.3390/genes17020166 (PMC12940504; doi:10.3390/genes17020166)
Supplement: Supplementary file 1 [file genes-17-00166-s001.zip]

Archive with 1 entries (1 files):
- genes-4128440-supplementary.pdf
